# Supplementary material for: Reversion of a RND transporter pseudogene reveals latent stress resistance potential in Brucella ovis
Source: PLoS Genet. 2025 Jul 21;21(7):e1011795. doi: 10.1371/journal.pgen.1011795 (PMC12306736; doi:10.1371/journal.pgen.1011795)
Supplement: S2 Table — (XLSX) [file pgen.1011795.s002.xlsx]

## Sheet: Legend
Table S2. Strains and plasmids.

## Sheet: Plasmids
strain number	E. coli strain	plasmid construct	antibiotic resistance marker	primers used to amplify insert (restriction sites are bold & underlined)	source; notes	plamsid construction method
FC929	TOP10	-	-	-	Invitrogen; cloning strain	-
FC3117	WM3064	-	-	-	William Metcalf; DAP auxotrophic strain used for bi-parent mating	-
allelic replacement plasmids
FC4306	TOP10	pNPTS138-∆BAB_RS17475	Chloramphenicol	TTAATACTAGTCGATCATCGGTACATTTGCGG	This work	Restriction digest & ligation
				TAACAGGATCCACAGGTAATAAGTGCTGCCGA
complementation plasmids for insertion at glmS site by Tn7
FC2484	TOP10	pUC18-mTn7k	Kanamycin	-	John Celli
FC1639	Pir1	pTNS3	Carbenicillin	-	[1]
FC4307	TOP10	pUC18-mTn7k-BAB_RS17470-RS17475	Kanamycin	TACTTATGCATGATGATTCCCGGATGAATTGAAAT	This work	Restriction digest & ligation
				ATCTATGGTACCTCGTCACTACAGCCTAAAAC
luminescence strain construction
FC3384	DH5a	pUC18-mTn7k-lux	Gentamicin		Herbert Schweizer
FC4308	TOP10	pUC18-mTn7k-lux	Kanamycin	AGAGCAGCCCGCATGGATTTGACTTGGTCCAGCAAGCGAACCGGAATTG	This work	Gibson assembly
				GCACATGTAGGCTCGGCCCTGACTTGGTCCAACGCCAATCAGCAACGAC
Reference
1	Choi KH, Mima T, Casart Y, et al. 2008. Genetic tools for select-agent-compliant manipulation of Burkholderia pseudomallei. Appl Environ Microbiol. 4(4):1064-1075.

## Sheet: Brucella strains
Brucella ovis strains
Strain number	genotype	antibiotic resistance	source
FC3379	B. ovis ATCC 25840	none	ATCC 25840
FC3718	B. ovis glmS::mTn7k-lux	kanamycin	This work
/	Mutant 01	none	Strain sent for whole genome sequencing that acquired resistnace to cilnidipine
/	Mutant 02	none	Strain sent for whole genome sequencing that acquired resistnace to cilnidipine
/	Mutant 03	none	Strain sent for whole genome sequencing that acquired resistnace to cilnidipine
/	Mutant 04	none	Strain sent for whole genome sequencing that acquired resistnace to cilnidipine
/	Mutant 05	none	Strain sent for whole genome sequencing that acquired resistnace to cilnidipine
/	Mutant 06	none	Strain sent for whole genome sequencing that acquired resistnace to cilnidipine
Brucella abortus strains
Strain number	genotype	antibiotic resistance	source
MSU 51	B. abortus 2308	none	East Carolina University. Marty Roop
MSU 13	B. abortus glms::mTn7k-lux	kanamycin	This work
MSU 113	B. abortus ∆BAB_RS17475	chloramphenicol	This work
MSU 115	B. abortus ∆BAB_RS17475 glmS::mTn7k-BAB_RS17470-RS17475	chloramphenicol, kanamycin	This work
MSU 116	B. abortus glmS::mTn7k	kanamycin	This work
MSU 117	B. abortus ∆BAB_RS17475 glmS::mTn7k	chloramphenicol, kanamycin	This work
